# Supplementary material for: Retest and treat: a review of national HIV retesting guidelines to inform elimination of mother‐to‐child HIV transmission (EMTCT) efforts
Source: J Int AIDS Soc. 2019 Apr 8;22(4):e25271. doi: 10.1002/jia2.25271 (PMC6452920; doi:10.1002/jia2.25271)
Supplement: Supplementary file 1 — Data S1. Maternal HIV Retesting Extractor_09Oct2018. Data extraction tool to collect and synthesize data on maternal HIV retesting guidelines, mother‐to‐child HIV transmission, and HIV prevalence. [file JIA2-22-e25271-s001.xlsx]

## Sheet: Instructions & Defintions
General Instructions: Each cell should be populated. If the specific information is not specified indicate this with "NS". As instructed in column AE, if there is no mention at all of repeat testing during pregnancy / postpartum, columns AF-AK should be populated with "NA" for not applicable. If guidelines are included for the sake of documentation, but not full review, indicate this with not rev…
Searching: At a minimum, the most recent HIV test guidelines and www.hivst.org (self-testing) should be reviewed for each country. As needed, PMTCT guidelines may be reviewed for priority ePMTCT countries. As needed, guidelines specific to PrEP, PMTCT, ANC, and Postnatal care / Immunizations, as well as DHS survey data and published manuscripts may be reviewed for each country included in the cos…
Keywords: The following keywords may be useful for searching the guidelines: pregnancy, pregnant, gestation, labor, antenatal (ANC), lactation, breast, partner, self.
Specific instructions by column, indicated by *
Column	Term	Working Definition
I	HIV prevalence	High (>15%), Intermediate (>5% - <15%), Low (1-5%), Very low (<1%)
X	Lay providers	Lay provider is defined as: any person who performs functions related to health-care delivery and has been trained to deliver specific services but has received no formal professional or paraprofessional certificate or tertiary education degree. Includes community health workers (CHWs).
Y	HIV testing algorithm	Testing algorithm can be categorized as 1) One rapid antibody test; 2) Dual rapid antibody tests; 3) ELISA; 4) Integrated HIV/Syphilis, 5) Other (specify)
AG, AI, AK	Testing guidance	For each phase of repeat testing (pregnancy, labor/delivery, postpartum) specify as much detail as is available on when the test should occur and who is included in the repeat testing. For example, is repeat testing for all women, including those with a documented negative result, or just those who declined/missed earlier testing? Is repeat testing postpartum for all women, or just those who repo…
AK-AL	Postpartum	For the purposes of this project, postpartum is defined as 1 year post delivery of a live birth
Codebook for Summarizing Guidelines during Secondary Review (updated 27 Sept 2017)
Column	Term	Working definition / Data entry choices
	Retesting/Repeat testing	Repeat testing is defined as offering maternal HIV testing at any time point after 1st ANC visit (later in pregnancy, labor/delivery, postpartum). Even when HIV testing captures women who did not receive an initial HIV test due to refusals, missed visits, stock-out etc. it is considered repeat testing if it occurs later than 1st ANC. Retesting and repeat testing are used interchangeably in this d…
	Testing Approach	Targeted: Guidelines applied based on risk behavior, partner status, high prevalence Universal: Guidelines applied to all pregnant/pp women Combination: Guidelines follow both targeted and universal approaches Only if unknown: Guidelines only apply if HIV status is unknown / no previous test documented General population: Reflect guidelines for general country population, not specific to preg/pp …
J	Any guidelines recommending retesting during preg/pp	Yes, No, No*
	Note	If no guidelines during preg/pp are listed, then columns K-Q should be left blank. Mention timing if No* is categorization.
K	Retesting approach	Targeted, Universal, Combination, Only if Unknown
L	Conditional risk factor	Specify conditions of risk (serodiscordant, high risk, high prevalence, individual risk factors, etc)
	Note	If maternal repeat testing strategy is "targeted only' then columns L-N are left blank
M	Retesting recommended at some point during peripartum, timing not specified	Yes: if timing not specified No: if more specific recommendations (i.e timing) or based on risk are provided and will be captured in M-Q
N	Retesting recommended during pregnancy	1 retest (if general yes assume only 1 test) > 1 retest only if unknown combined general population no targeted
O	Testing time points: pregnancy	Write in time points for testing during pregnancy, e.g. 1st ANC, 3rd trimester,
P	Retesting recommended during labor/delivery	Yes only if unknown combined general population No targeted
Q	Retesting recommend postpartum	1 retest (if general yes assume only 1 test) > 1 retest only if unknown combined general population no targeted
R	Testing time points: postpartum	Write in time points for testing during postpartum, e.g. 6wks, every 3 months if breastfeeding

## Sheet: Data Extraction Tool
Limited extraction of non-English documents	WHO Region	Country	Is country identified as WHO priority of eMTCT?	HIV Prevalence	HIVprev	HIV Incidence	Estimated MTCT rates (year)	MTCTrate	HIV Prevalence	Any guidelines recomending retesting during preg/pp	Retesting targeted (contingent on risk factors or local epi), universal, only if unknown	Specify Conditional risk factor if Targeted	Retesting recommended at some point during peripartum, but timing not specified	Retesting recommended during pregnancy	Retesting timepoints: pregnancy	Retesting recommended during labor/delivery	Retesting recommend postpartum	Testing timepoints: postpartum	Guidelines No.	Document Category	URL for document	Date last publication	Document Title	Can 'trained lay providers' perform HIV testing?	HIV testing algorithm	Male Partner Testing during preg/pp	Self Testing (specify if for women, partners, both, or general population)	PrEP for HIV uninfected persons (general population, pregnancy, postpartum; indicate PrEP availability)	Guidance for Initial HIV test during ANC	Guidance/counselling for women who decline or miss initial test	Post-test guidance/counselling on false negatives, window period, or continued HIV risk during preg/pp	Guidance for Initial HIV test during ANC (Country-level)	Do HTG include any recommendation for retesting during preg/pp?	Guidance on retesting during pregnancy	Specify if testing is opt out	Guidance on retesting during labor/delivery	Specify if testing is opt out	Guidance on retesting during postpartum *	Specify if testing is opt out
No	African	Kenya	Yes	1) 5.4% [4.8% - 6.2%] 2) 3) 6.9% [6.0% - 7.8%] 4) 4.0% [3.5% - 4.6%]	5.4	1) 2.50 [1.80 - 3.30] 2) 3) 4)	8.3% (2016)	8.3	Intermediate	Yes	Universal	No	No	One retest	3rd Trimester	Yes	More than one retest	6 wks, 6 months	1	HIV Testing	https://aidsfree.usaid.gov/sites/default/files/hts_policy_kenya_2015.pdf	2015	The Kenya HIV Testing Services Guidelines	Yes, with official training certificate from NASCOP	One rapid antibody test	Yes. Encourage couples-based testing for pregnant women (pg. 32).	Yes (pg. 9). General population. Specific guidelines forthcoming.	Yes, for populations at high risk of HIV exposure. In: http://www.prepwatch.org/wp-content/uploads/2016/08/Guidelines-on-ARV-for-Treating-Preventing-HIV-Infections-in-Kenya.pdf	1st ANC.	NS	NS	1st ANC	Yes.	All pregnant women during third trimester, regardless of previous testing.	NS	If testing was not completed prior to delivery, it should be offered immediately after delivery.	NS	All women at 3 month pp, regardless of previous testing. Also says annual if BF, or every 6 months if at high risk (discordant).	NS
																			2	HIV Self-testing	http://www.hivst.org/files1/Kenya_NASCOP-HIV-Self-Testing-Manual-final-draft.pdf	2017	HIV Self-Testing: An Operational Manual for the Delivery of HIV Self-Testing Services in Kenya	Trained peer educators or community health workers can provide directly-assisted HIVST	HIVST kits must meet national guidelines and be approved by NASCOP (pg.	NS	Yes, general population and ANC included as a facility-based delivery channel and to deliver to male partners(Figure 2, pg. 13)	PrEP referenced as an prevention option for groups that test HIV negative but continue to be at risk (pg. 29, Appendix 1)	1st ANC (Appendix 1, pg. 29)	NS	NS		Yes	Re-test in third trimester (Appendix 1, pg. 29).	NS,	All women not tested during third trimester should be tested during labor/delivery (Appendix 1, pg. 29).	NS	Re-test at 6 wks and 6 months post delivery, then continue with testing guidelines per woman's risk category (Appendix 1, pg. 29).	NS
																			3	ART/PrEP	http://www.prepwatch.org/wp-content/uploads/2016/08/Guidelines-on-ARV-for-Treating-Preventing-HIV-Infections-in-Kenya.pdf	2016	Guidelines on Use of Antiretroviral Drugs for Treating and Preventing HIV infection in Kenya	NS	One rapid antibody test	Yes, all partners of pregnant/BF women (removesexually active adults) (pg. 9)	Yes (pg. 9). May specifically benefit partners of ANC attendees. Multiple feasibility studies in Kenya included on HIVst.org	Yes (pg. 129) if high risk or serodiscordant.	1st ANC.	Yes, offer testing and counselling at all subsequent visits	NS		Yes (pg. 9)	All pregnant women during third trimester, regardless of timing or receipt ofprevious testing.	NS	All pregnant women during labor or delivery, regardless of timing or receipt ofprevious testing.	NS	All women at 6 weeks and 6 months pp, regardless of timing or receipt of ofprevious testing.	NS
																			4	PMTCT	http://www.faces-kenya.org/wp-content/uploads/2012/11/Guidelines-for-PMTCT-of-HIVAIDS-in-Kenya-1_2012.pdf	2012	Guidelines for the Prevention of Mother to Child Transmission (PMTCT) of HIV/AIDS in Kenya	NR	NR	NR	NR	NR	NR	Yes, offer testing and counselling at all subsequent visits	NR		NR	Repeat after 3 months in 3rd trimester	NR	NR	Opt-out	Yes, timing not indicated.	NR
No	Eastern Mediterranean	Afghanistan	No	1) <0.1% [<0.1% - 0.1%] 2) 3) <0.1% [<0.1% - 0.1%] 4) <0.1% [<0.1% - 0.1%]	0.09	1) 0.06 [0.03 - 0.18] 2) 3) 4)	30.1% (2016)	30.1	Very low	Yes	Only if unknown		No	Only if unknown	N/A	Only if unknown	No	N/A	1	HIV Testing	https://aidsfree.usaid.gov/sites/default/files/hts_policy_afghanistan.pdf	2013	National Guidelines for HIV Testing and Counseling Services	Yes	Rapid. Dual testing for syphilis mentioned, but not an integrated test.	Not specified.	Not specified.	Not specified.	Routine testing in ANC only atselected provincesdesignated by the government based on local HIV prevalence.	Not specified.	Not specified.	1st ANC	Not specified.	NA	NA	NA	NA	NA	NA
																			2	PMTCT	http://moph.gov.af/Content/Media/Documents/xxxAfghanistanPPTCTguidelinesV2090729c8122013102340127553325325.pdf	2009	Prevention of Parent-to-Child Transmission of HIV in Afghanistan		One rapid antibody test	Yes. Emphasize importance of identifying HIV indicted male partners and general male involvement in PMTCT.	Not specified.	Not specified.	Routine non-test dependent counselling and individual risk assessment for all, with testing (or referral for VCT) as needed. Offer test at first visit as many women are only seen 1-2x before delivery. (pg 37-38)	Decline tests: offer HIV counselling and community ability to request testing later in pregnancy.	Yes, window period for recent exposure, continued risk and prevention strategies, male partner status		Available to those who declined or missed "first" test	Offer testing to women who declined "first" HIV test	Opt in	Offer testing to women with unknown HIV statusor did not attend ANC	Opt in	NS	NS
Yes	African	Angola	Yes	1) 1.9% [1.5% - 2.2%] 2) 3) 2.2% [1.8% - 2.6%] 4) 1.5% [1.2%- 1.8%]	1.9	1) 1.68 [1.23 - 2.24] 2) 3) 4)	21.0% (2016)	21	Low	Yes	Universal		No	More than one retest	Each trimester	Yes	No*	N/A	1	ART		2015	Normas de Tratamento Anti-Retroviral, 2015	NR	NR	NR	NR	NR	"During the ANC visit, the pregnant women should receive…HIV counseling and testing" (pg 26).	NR	Yes, test again after 1 month if indeterminate result in case of acute infection.	NS	Yes	Yes, Repeat every trimester and at time of delivery (pg 34)	NS	Offer testing at delivery	NS	General recommendation to test every 3 months if unprotected sexual exposure (general population, pregnant women have separate guidelines)	NS
No	Western Pacific	Australia	No	1) 0.1% [0.1% - 0.1%] 2) 3) <0.1% [<0.1% - <0.1%] 4) 0.2% [0.2% - 0.2%]	0.1	1) 0.09 [0.09 - 0.09] 2) 3) 4)	0.2% (2016)	0.2	Very low	No	N/A	N/A	N/A	N/A	N/A	N/A	N/A	N/A	1	HIV testing	http://testingportal.ashm.org.au/images/HIV_Testing_Policy_Feb_2017.pdf	2017	National HIV Testing Policy		One rapid antibody test. Syphilis testing recommended at ANC, but integrated test NS.		Self-testing discussed, but not yet available locally outside of research settings	Yes, for high risk individuals. Link to a separate document.	1st ANC	NS	NS	1st ANC	NS	NA	NA	NA	NA	NA	NA
	Europe	Belarus	No	1) 0.4% [0.3% - 0.5%] 2) 3) 0.3% [0.4% - 0.7%] 4) 0.4% [0.4% - 0.8%]	0.4	1) 0.52 [0.31 - 0.84] 2) 3) 4)	1.6% (2016)	1.6	Very low																							NA
No	African	Botswana	Yes	1) 21.9% [19.2% - 23.8%] 2) 3) 26.3% [23.1% - 28.6%] 4) 17.6% [15.4% - 19.1%]	21.9	1) 9.32 [6.83 - 11.81] 2) 3) 4)	4.8% (2016)	4.8	High	Yes	Universal	N/A	No	More than one retest	Every 3m	Yes	More than one retest	6wks, every 3m if BF	1	HIV Testing	https://aidsfree.usaid.gov/sites/default/files/hts_policy_botswana.pdf	2009	National Guidelines HIV Testing and Counselling	Yes. "Personnel to perform HIV testing includes Lab Technicians or any staff that has been trained and certified to provide rapid HIV testing according to MOH approved curriculum - e.g. Counsellors with or without a medical background" (pg. 22). "Trained non-medical personnel" can perform HIV testing (pg. 35).	Two parallel rapid tests (pg. 34).	NS male partner testing of pregnant/pp women. Partner disclosure and testing encouraged in general (pg. 14; pg. 15).	NS	NS	"Women who are HIV-negative should be tested as early as possible in each new pregnancy" (pg. 29).	NS	In general, post-test counselling includes ongoing prevention and risk reduction counselling (pg. 14; pg. 18; pg. 26). General post-test counselling also includes discussion of window period (pg. 26). For pregnant women who test HIV-negative, counselling includes ongoing counselling on safe sex in order to prevent undetected HIV infection which could be transmitted to the baby (pg. 29). NS for fa…	NS (implied 1st ANC)	Yes	"Health care workers should recommend and deliver HIV testing to…pregnant women attending antenatal clinics as well as women presenting for postpartum services" (pg. 13). Test as early as possible in pregnancy (pg. 29) and then at 36 weeks gestation or labor (pg. 30).	Opt out	For women who initially test HIV-negative early in pregnancy, should be retested at 36 weeks gestation or at onset of labor, whichever occurs first (pg. 30).	Opt out (pg. 29)	Pregnant women attending antenatal clinics as well as women presenting for postpartum, (pg 13) but this is not referenced/specified anywhere else in the document	NS
																			2	PMTCT	https://aidsfree.usaid.gov/sites/default/files/botswana_art_2016.pdf	2016	Handbook of the Botswana 2016 Integrated HIV Clinical Care Guidelines	NS	First, perform one rapid HIV test. If positive, conduct second rapid HIV test. If second rapid test is negative, conduct tests 1 and 2 in parallel (pg. 5, 6).	NS	NS	Yes. Advise patients who are high-risk populations to use PrEP when engaging in high-risk sexual activity (pg. 5; pg. 7).	NS	NS	"Pregnant Women who test HIV negative must receive ongoing counseling regarding safe sex practices to avoid undetected HIV infection during late pregnancy. Advise HIV negative mothers that repeat HIV testing should always be completed whenever they have a possible exposure to HIV during pregnancy" (pg. 7).		Yes	"All HIV-negative pregnant women must repeat HIV test every three months" (pg. 7). NS timing of initial test.	NS	Must repeat HIV test every three months through pregnancy, with documented results by 3rd trimester/delivery (pg. 7).	NS	At 6wks and every 3 months if BF	NS
Yes	Americas	Brazil	No	1) 0.6% [0.4% - 0.8%] 2) 3) 0.4% [0.3% - 0.6% 4) 0.8% [0.6% - 1.0%]	0.6	1) 0.42 [0.31 - 0.53] 2) 3) 4)	6.0% (2016)	6	Very low	Yes	Universal	N/A	No	One retest	Beginning of third trimester	Yes	One retest	Repeat testing during breastfeeding, timing not specified.	1	PMTCT	http://www.aids.gov.br/pt-br/pub/2015/protocolo-clinico-e-diretrizes-terapeuticas-para-prevencao-da-transmissao-vertical-de-hiv	2017	Prevenção da Transmissão Vertical de HIV. Sifilis e Hepatites Virais, 2017	NR	NR	NR	NR	NR	"...at the first prenatal visit (ideally, in the first trimester of the pregnancy)" (pg. 31)	NR	NR	1st ANC	Yes	"at the first prenatal visit (ideally, in the first trimester of the pregnancy), at the beginning of the third trimester and at the time of delivery." (pg.31)	NS	Yes	NS	Yes, but NS on timing. "Considering that this route of transmission (breastfeeding) contributes substantially to the vertical transmission of HIV, it is convenient to perform the test in the mother during the lactation period, even with non-reactive HIV results during prenatal and at delivery. They should assess their vulnerabilities and guide the prevention of HIV infection after childbirth, esp…	NS
Yes	African	Burkina Faso	No	1) 0.8% [0.7% - 1.0%] 2) 3) 1.1% [0.9% - 1.3%] 4) 0.6% [0.4% - 0.7%]	0.8	1) 0.33 [0.21 - 0.48] 2) 3) 4)	9.4% (2016)	9.4	Very low																							NA
Yes	African	Burundi	Yes	1) 1.1% [0.8% - 1.5%] 2) 3) 1.3% [0.9% - 1.7%] 4) 0.9% [0.7% - 1.2%]		1) 0.32 [0.12 - 0.91] 2) 3) 4)	8.5% (2016)	8.5	Low	No	No		No	No	N/A	No	No		1	HIV Testing	https://aidsfree.usaid.gov/sites/default/files/hts_policy_burundi.pdf	2004 (published), 2008 (English avail)	Guide de Conseil en Matiere de VIH/SIDA/IST: Manuel du Participant	Lay person allowed to work as HIV "counsellors", implies testing too but not explicit	One rapid antibody test. Syphilis mainly through syndromic management.	Couples counselling discussed, but not specific to pregnancy	NS	NS	Counselors should encourage women in early pregnancy to confirm their status with HIV testing.	NS	NS	NS	Yes, though vague.	NS	NS, but all testing should be voluntary and with informed consent.	NS	NS, but all testing should be voluntary and with informed consent.	Vague mention of risk of MTCT during breastfeeding and continued risk for initially HIV negative mothers. Continued risk assessment (and implied testing) during this time (pg. 47).	NS, but all testing should be voluntary and with informed consent.
																			2	PMTCT	http://www.emtct-iatt.org/wp-content/uploads/2013/05/Burundi-National-PMTCT-Guidelines-2010.pdf	2010	Politique Nationale de Prevention de la Transmission du VIH de la Mere a L'Enfant	NR	NR	NR	NR	NR	NR	NR	NR		NR	NR	NR	NR	NR	NR	NR
No	South East Asia	Cambodia	No	1) 0.6% [0.5% - 0.7%] 2) 3) 0.6% [0.5% - 0.7%] 4) 0.5% [0.4% - 0.6%]	0.6	1) 0.07 [0.06 - 0.08] 2) 3) 4)	10.3% (2016)	10.3	Very low	Yes	Only if unknown		No	No		Only if unknown	No		1	HIV Testing	http://www.nchads.org/VCCT/SOP%20Book_EN_V4.pdf	2012	Standard Operating Procedures for HIV Testing and Counseling (HTC)	Yes	One rapid test. Ideally performed in parallel with syphilis testing, but integrated test NS.	Spouse/partner testing encouraged, but not specific to pregnancy	NS	NS	1st ANC especially in high HIV burden settings (not specified) (pg. 14). Pregnant women are prioritized for rapid, same-day, results	NS	NS	1st ANC	Yes	NS	NS	If not previously tested.	NS	NS	NS
																			2	PMTCT	http://www.nchads.org/SOPs/boosted%20LR%20SOP_update_eng.pdf	2013	Standard Operating Procedures for Implementation of the Boosted Link Response between HIV and SRH for Elimination of New Pediatric HIV Infections and Congenital Syphilis in Cambodia	NS	One rapid HIV test (if available onsite). Same sample used for HIV and syphilis testing but integrated test NS	Couples HIV testing and counselling offered to pregnant women to identify serodiscordant couples.	NS	NS	Immediate HIV testing for all pregnant women with unknown HIV status (pg 12)	NS	NS		Yes	NS	NS	Rapid testing for women with unknown HIV status in current pregnancy (Annex 2, pg. 32).	NS, verbal consent required.	NS	NS
No	African	Cameroon	Yes	1) 3.8% [3.1% - 4.5%] 2) 7.6% (2012 Sentinel Survey) from guidelines 3) 5.1% [4.2% - 6.0%] 4) 2.5% [2.1% - 3.0%]	3.8	1) 2.34 [1.60 - 2.99] 2) 3) 4)	12.8% (2016)	12.8	Low	Yes	Universal		No	More than one retest	16-28wks, 28-36 wks, 36-42 wks	Yes	More than one retest	6days, monthly 6wks-6months, 9,12,15,18,21,24 wks	1	HIV Testing	https://aidsfree.usaid.gov/sites/default/files/cameroon_art_2015.pdf	2015	National Guideline on the Prevention and Management of HIV in Cameroon	NS	One rapid HIV test. Syphilis testing for pregnant women mentioned, but integrated test NS.	Yes, encouraged at 1st ANC and subsequent visits if male status still unknown	NS	No. Specifically mentioned as *not* part of country strategy (pg. 84).	1st ANC (opt-out)	NS	NS	1st ANC	Yes	Repeat testing (at 16-28wks, 28-36wks, and 36-42wks) for any women with unknown status (missed/declined tests) or most recent HIV negative result was > 3 months prior (Table 3, pg. 22)	Opt out	Repeat testing at delivery for any women with unknown status (missed/declined tests) or most recent HIV negative result was > 3 months prior (Table VI, pg. 30)	NS, but all testing is voluntary and requires informed consent	Repeat testing at postpartum visits for any women with unknown status (missed/declined tests) or most recent HIV negative result was > 3 months prior. PP care is 6 days post delivery, monthly from 6w-6m, and every 3 months till 24m (Table VI, pg. 30)	NS, but all testing is voluntary and requires informed consent
																			2	PMTCT	https://aidsfree.usaid.gov/sites/default/files/tx_cameroon_2014.pdf	2014	Directives Nationales de Prevention et de Prise en Charge du VIH au Cameroun	NR	NR	NR	NR	NR	NR	NR	NR		NR	NR	NR	NR	NR	NR	NR
No	Americas	Canada	No	1) 0.2% [from CATIE, natonal HIV estimates, 2014) 2) 3) n/a 4) n/a	0.2	1) n/a 2) 3) n/a 4) n/a	n/a		Very low	Yes	Combination	High risk / sero couples	No	Targeted	N/A	Only if unknown	No	N/A	1	HIV Testing	http://publications.gc.ca/collections/collection_2013/aspc-phac/HP40-76-2012-eng.pdf	2012	Human Immunodeficiency Virus, HIV Screening and Testing Guide	Yes	One rapid HIV test.	Yes, encouraged at 1st ANC and subsequent visits if male status still unknown	No self-test kits are licensed for use in Canada	NS	Pregnant women "at risk of HIV exposure" should be offered testing at 1st ANC, may be interpreted as partners are at risk not women	NS	NS	1st ANC	Yes (pg. 18)	Pregnant women who test negative but continue to be at risk of HIV (e.g. sero couples) could benefit from regular re-testing (details NS)	NS	If unknown status or at risk	NS	NS	NS
																			2	PMTCT	http://www.phac-aspc.gc.ca/std-mts/sti-its/cgsti-ldcits/section-5-8-eng.php	2016	Canadian Guidelines on Sexually Transmitted Infections	NR	One rapid HIV test	NS	NS	NS	All pregnant women should be offered HIV testing as part of routine ANC. Test is "opt out" in certain provinces.	NS	NS		Yes	NS	NS	Women without previous prenatal testing or who have engaged in "high risk" behavior during pregnancy should be offered rapid testing.	NS	NS	NS
Yes	African	Central African Rep.	No	1) 4.0% [3.2% - 4.8%] 2) 3) 4.7% [3.8% - 5.7%] 4) 3.3% [2.7% - 4.0%]	4	1) 3.18 [2.45 - 4.28] 2) 3) 4)	11.7% (2016)	11.7	Low	Yes	Combination		No	One retest	3rd trimester	No*	No*	Every 3 months		HIV Testing		2010	GUIDE DU DEPISTAGE ET CONSEIL DU VIH IA L’INITIATIVE DU PRESTATAIRE	NR	NR	NR	NR	NR	1st ANC (pg 13)	NR	NR	1st ANC	Yes	end of pregnancy (pg. 13, UW team categorizes as 3rd trimester for consistency)	NR	Yes, recommend testing 3 months later (same as general population) if prior test was negative	NR	Yes, recommend testing 3 months later (same as general population) if prior test was negative	NR
Yes	African	Chad	Yes	1) 1.3% [1.0% - 1.5%] 2) 3) 1.6% [1.3% - 1.9%] 4) 1.0% [0.8% - 1.2%]	1.3	1) 0.57 [0.41 - 0.77] 2) 3) 4)	14.2% (2016)	14.2	Low	No			N/A	N/A	N/A	N/A	N/A	N/A	1	HIV Testing	https://aidsfree.usaid.gov/sites/default/files/hts_policy_chad.pdf	2011	Manuel de Formation en Counseling VIH/SIDA/IST	NR	One rapid HIV antibody test (pg. 22)	NR	NR	NR	"PMCT strategies in Chad are based on routine prenatal counseling and testing" (pg. 19). "The counselor should also encourage the woman in early pregnancy who is unaware of her HIV status to be screened during pregnancy." (pg. 89).	NR	Post-test counselling should take into consideration the HIV status of the male partner, i.e. serodiscordant couples (pg. 88).	NS	NS	NA	NA	NA	NA	NA	NA
Yes	Western Pacific	China	No	1) 0.04% [2014, 2015 China AIDS Response Progress Report, UNAIDS] 2) 3) n/a 4) n/a	0.004	1) n/a 2) 3) n/a 4) n/a	n/a		Very low	Yes	Universal		No	No	N/A	Yes	No	N/A	1	HIV Testing		2015	National Guideline for Detection of HIV, 2015						No relevent information provided from InDemand translation, however WHO focal point said via email that HIV testing is recommended at first trimester.	NR	NR	NS (1st Trimester)	NR	No relevent information provided from InDemand translation. Via email WHO focal point said there is no policy for repeat testing, however in practice hospitals often provide repeat test at labor/delivery.	NR	No relevent information provided from InDemand translation. Via email WHO focal point said there is no policy for repeat testing, however in practice hospitals often provide repeat test at labor/delivery.	NR	NR	NR
Yes	African	Comoros	No	1) <0.1% [<0.1% - <0.1%] 2) 3) <0.1% [<0.1% - <0.1%] 4) <0.1% [<0.1% - 0.1%]	0.09	1) 0.02 [<0.01 - 0.06] 2) 3) 0.00586 *EPI 2016 4) 0.01241 *EPI 2016	n/a		Very low																							NA
Yes	African	Cote d'Ivoire	Yes	1) 2.7% [2.2% - 3.0%] 2) 3) 3.5% [2.9% - 4.0%] 4) 1.8% [1.5% - 2.1%]	2.7	1) 0.60 [0.37 - 0.85] 2) 3) 4)	14.1% (2016)	14.1	Low	No	N/A		N/A	N/A	N/A	N/A	N/A	N/A	1	HIV Testing		2016	Document de politique, normes et procedures des services de depistage du VIH en Cote d'Ivoire, edition 2016									NA	No	No	NA	No	NA	NA	NA
Yes	Americas	Cuba	No	1) 0.4% [0.4% - 0.4%] 2) 3) 0.2% [0.2% - 0.2%] 4) 0.5% [0.5% - 0.6%]	0.4	1) 0.56 [0.55 - 0.57] 2) 3) 4)	1% (2016)	1	Very low	Yes	Universal		No	More than one retest	Each trimester	No	No	NA	1	HIV NSP	http://files.sld.cu/sida/files/2014/03/pen-primera-parte.pdf	2014	Plan estratégico national para la prevención y el control de las ITS y el VIH/SIDA, 2014-2018	NA	One rapid test	Yes	NA	NA	NA	NA	NA	NS	Yes	Each trimester	NA	No	NA	No	NA
Yes	African	DRC	Yes	1) 0.7% [0.6% - 0.9%] 2) 3) 1.0% [0.7% - 1.2%] 4) 0.5% [0.4% - 0.6%]	0.7	1) 0.27 [0.15 - 0.40] 2) 3) 4)	13.3% (2016)	13.3	Very low	No	N/A	N/A	N/A	N/A	N/A	N/A	N/A	N/A	1	HIV Testing	http://www.emtct-iatt.org/wp-content/uploads/2014/05/RDC-Guide-Int%C3%A9grateur-des-PVVIH-Aout-2013-Version-finale-PNLS.pdf	2013	Guide Nationale de Prise en Charge de L'Infection a VIH en RDC	NR	NR	NR	NR	NR	"It is essential for every pregnant women to know her status" (pg 50) but no additional detailes specified.	NR	NR	NS	NS	NA	NA	NA	NA	NA	NA
No	Eastern Mediterranean	Egypt	No	1) <0.1% [<0.1% - <0.1%] 2) 3) <0.1% [<0.1% - <0.1%] 4) <0.1% [<0.1% - <0.1%]	0.09	1) 0.03 [0.03 - 0.03] 2) 3) 4)	24.7% (2016)	24.7	Very low	Yes	Only if unknown	N/A	No	No	N/A	Only if unknown	No	N/A	1	Integrated Guidelines (HIV Testing & ART)	NA	2014	National Guidelines on Clinical Care and Antireotrical Drugs for Treating and prevening HIV Infection 2014		One rapid HIV test or ELISA (pg 8). Integreted HIV/syphillis test NS.	NS	NS	Oral PrEP not currently recommended in Egypt (pg 19).	NS. PMTCT program includes recommendation to "make HIV testing and counselling widely available" (pg 13), but no other details specified.	NS	Post-test counselling on risk-reduction and re-testing for recent exposure, but not specific to preg/pp (pg. 10)	NS	Yes	NA	NA	Yes if status unknown	NA	NA	NA
																			2	HIV Testing	https://aidsfree.usaid.gov/sites/default/files/hts_policy_egypt_2004.pdf	2004	ON CLINICAL CARE AND ANTIRETROVIRAL DRUGS FOR TREATING AND PREVENTING HIV INFECTION 2014	No, do not meet inclusion criteria (pg. 7)	ELISA, though acknowledgement of using rapid tests "in the future" if/as external VCT sites are established.	NS to male partner testing, though partner notification is encouraged (pg. 4)	NS	NS	NS	NS	NS		NS	NA	NA	NA	NA	NA	NA
Yes	Americas	El Salvador	No	1) 0.6% [0.5% - 0.7%] 2) 3) 0.4% [0.4% - 0.5%] 4) 0.8% [0.7% - 0.9%]	0.6	1) 0.28 [0.27 - 0.29] 2) 3) 4)	15.0% (2016)	15	Very low	Yes	Targeted	High risk, not narrowly defined, but includes HIV serodiscordant couples	No	More than one retest	Each trimester for high risk women	Targeted	No	N/A	1	HIV Testing	http://asp.salud.gob.sv/regulacion/pdf/guia/guia_clinica_atencion_integral_personas_con_vih.pdf	2014	Guia Clinica para la atencion integral en salud de las personas con VIH	NR	Rapid testing implied for pregnant women. Syphilis testing at first ANC as well, but integrated test NS	NR	NR	NR	All pregnant women should be offered HIV testing at their initial ANC visit. (pg. 36)			1st ANC	Yes.	For women who are at high risk of HIV acquisition during pregnancy, particularly those in HIV serodiscordant relationships or couples at high risk of HIV , repeat test in each trimester. If this is not possible, test as soon as possible after delivery (pg. 37&38)	NR	For women who are at high risk of HIV acquisition, repeat test in each trimester. If this is not possible, test as soon as possible after delivery (pg. 37&38)	NR	NS	NS
No	African	Ethiopia	Yes	1) 1.1% [0.8% - 1.3%] 2) 3) 1.3% [1.0% - 1.7%] 4) 0.8% [0.6% - 1.0%]	1.1	1) 0.50 [0.34 - 0.76] 2) 3) 4)	15.9% (2016)	15.9	Low	Yes	Universal	N/A	Yes	N/A	N/A	N/A	N/A	N/A	1	HIV Testing	https://aidsfree.usaid.gov/sites/default/files/ethiopia_natl_gl_2014.pdf	2014	National Guidelines for Comprehensive HIV Prevention, Care and Treatment	NS, but have a specific initiative for community-based testing models (pg. 7)	One rapid HIV test. Syphilis NS.	Encourage couples testing, especially at PMTCT sites (pg. 11)	NS	NS.	Provider initiated testing recommended for all pregnant women as part of routine ANC care.	NS	NS	NS	Yes	For pregnant women who had HIV negative result during 1st/2nd trimester, retest during third trimester, labor, or postpartum (pg 22- 23)	All provider initiated testing is opt out	For pregnant women who had HIV negative result during 1st/2nd trimester, retest during third trimester, labor, or postpartum (pg 23)	All provider initiated testing is opt out	For pregnant women who had HIV negative result during 1st/2nd trimester, retest during third trimester, labor, or postpartum (pg 23)	All provider initiated testing is opt out
																			2	PMTCT	http://www.emtct-iatt.org/wp-content/uploads/2016/01/EthiopiaPMTCTguidelines20111432359111.pdf	2011	Guidelines for Prevention of Mother-to-Child Transmission of HIV in Ethiopia		One rapid HIV test. STI testing part of ANC but syphilis and integrated test NS	Male partner HIV testing is included as past of post-test counselling			Provider initiated testing (opt-out) included in components for the ANC visit. A minimum of 4 ANC visits recommended, unclear if HIV testing is repeated at each visit.	Per algorithm (pg. 14), provider should re-offer HIV test at subsequent visits for those women who decline	NS in HIV negative post-testing counselling messages		Yes	Provider initiated testing (opt-out) included in components for the ANC visit. A minimum of 4 ANC visits recommended, unclear if HIV testing is repeated at each visit.	All provider initiated testing is opt out	Pregnant women not yet tested during current pregnancy should be tested during labor.	All provider initiated testing is opt out	Women not yet tested during current pregnancy should be tested during postpartum care or infant care visits.	All provider initiated testing is opt out
No	African	Ghana	Yes	1) 1.6% [1.3% - 2.0%] 2) 3) 2.1% [1.7% - 2.5%] 4) 1.1% [0.9% - 1.4%]	1.6	1) 1.24 [0.90 - 1.62] 2) 3) 4)	17.7% (2016)	17.7	Low	Yes	Combination	N/A	No	One retest	3rd trimester	Only if unknown	Only if unknown	N/A	1	HIV Testing	https://aidsfree.usaid.gov/sites/default/files/hts_policy_ghana_2008.pdf	2008	National Guidelines for the Implementation of HIV Counseling and Testing in Ghana	"Volunteer" counsellors can do testing with appropriate training.	One rapid HIV test or ELISA, depending on healthy facility level. Syphilis NS.	Couples counselling encouraged, but not specific to pregnancy/pp	NS	NS	Pregnant women who come to facility for maternity services must be routinely offered opt-out HIV testing (pg. 17)	Re-offer HIV testing at subsequent ANC visits to any women who declines testing.	Post-testing counselling includes discussion pf window period.	1st ANC (also subsequent visits)	Yes	Pregnant women who are HIV negative at their first test will be requested to test again during the third trimester.	All provider initiated testing is opt out	NS	NS	NS	NS
																			2	PMTCT	National Guidelines for the Prevention of Mother-to-Child Transmission of HIV	2014	National Guidelines for the Prevention of Mother-to-Child Transmission of HIV	All testing performed by nurses and trained counselors (details NS)	One rapid HIV test. Syphilis testing part of ANC, but integrated test NS.	Couples / partner counselling and testing encouraged for pregnant women (pg 15)	NS	NS	HIV test offered to all pregnancy women as part of initial and subsequent ANC visits, emphasis to test as early as possible in the pregnancy (pg. 11)	Re-offer HIV testing at subsequent ANC visits to any women who declines testing.	Yes, counseled on remaining uninfected after testing in pregnancy		Yes	Pregnant women who are HIV negative at their first test will be encouraged to test again during the third trimester.	All provider initiated testing is opt out	Women with undocumented HIV status should be offered testing during labor.	All provider initiated testing is opt out	Women with unknown HIV status should be offered testing postpartum (timing NS).	All provider initiated testing is opt out
																			3	HIV Self-Testing	http://www.ghanaids.gov.gh/gac1/pubs/Ghana%20National%20HIV%20and%20AIDS%20STI%20Policy.pdf	2013	National HIV and AIDS, STI Policy	MOH should facilitate community-level testing in addition to facility-based testing, but details NS	One rapid HIV test. Integrated syphilis test NS.	NS	"When innovative technologies result in the availability of these tests, they may be used after they have been evaluated and licensed by the Ministry of Health (MoH) or its accredited agency." (pg. 16)	"The use of ARVs for PrEP should be prioritized and applied when the evidence of its efficacy as a public health strategy to prevent infection is unequivocal and can be applied in the local context" (pg. 20)	As part of eMTCT, HIV testing should be a routine part of ANC (pg. 14). Pregnant women are a priority population for routine (opt-out) HIV testing (pg. 15).	NS	NS		NS	NA	NA	NA	NA	NA	NA
Yes	Americas	Haiti	No	1) 2.1% [1.9% - 2.3%] 2) 3) 2.5% [2.3% - 2.7%] 4) 1.7% [1.6% - 1.8%]	2.1	1) 1.25 [0.94 - 1.70] 2) 3) 4)	10.1% (2016)	10.1	Low	Yes	Combination	If in high prevalence area or individual risk factors	No	Targeted	1st or 3rd trimester	Only if unknown	Only if unknown	Not specified	1	HIV Testing	https://mspp.gouv.ht/site/downloads/NORMES%20ET%20DIRECTIVES%20NATIONALES%208%20juin%202015.pdf	2015	Normes et Directives Nationales pour le Conseil et le Dépistage Du VIH, 2015	NR	NR	NR	NR	NR	1st ANC (pg 41)	NR	NR	1st ANC	Yes	Women during the first trimester should only be re-tested during pregnancy if they are in an area of high prevalance or with individual risk factors (pg. 25)	NR	NS	NR	Any women not tested during pregnancy should be offered test postpartum / breastfeeding (pgs 47-50)	NR
No	South-East Asia	India	Yes	1) 0.3% [0.2% - 0.3%] 2) 3) 0.2% [0.2% - 0.3%] 4) 0.3% [0.2% - 0.3%]	0.3	1) 0.10 [0.08 - 0.14] 2) 3) 4)	n/a		Very low	Yes	Combination	If high risk/serodiscordant	No	Targeted	N/A	Only if unknown	No	N/A	1	HIV Testing	http://www.naco.gov.in/sites/default/files/National_Guidelines_for_HIV_Testing_21Apr2016.pdf	2015	National Guidelines for HIV Testing		One rapid HIV test as a screening test	NS	NS	NS	NS	NS	NS	1st ANC	NS	NA	NA	NA	NA	NA	NA
																			2	PMTCT	http://naco.gov.in/sites/default/files/National_Guidelines_for_PPTCT_0.pdf	2013	Prevention of Parent-to-Child Transmission (PPTCT) of HIV using Multi Drug Anti-retroviral Regimen in India	NS	One rapid HIV test. Syphilis also recommended at ANC, but integrated test NS	Male partner involvement and testing encouraged, but details NS (pg. 18)	NS	NS	Routinely offer HIV counselling and testing (opt-out) to all pregnant women at ANC, focus on "registration" (presumably the first) visit.	Pregnant women who opt out of testing should be offered repeat counselling at first ANC and re-offer HIV testing at each subsequent visit.	NS in post-test counselling messages.		Yes. Repeat testing, considering window period if male partner is HIV infected and/or high risk behavior (pg. 17)	Yes. Repeat testing, considering window period if male partner is HIV infected and/or high risk behavior (pg. 17)	NS	Women who have not yet been "booked" (i.e. registered in ANC system) require a test at labor/delivery	All testing for pregnant women is presented as "opt out"	NS	NS
Yes	South-East Asia	Indonesia	Yes	1) 0.4% [0.4% - 0.5%] 2) 3) 0.3% [0.3% - 0.4%] 4) 0.6% [0.5% - 0.7%]	0.4	1) 0.32 [0.28 - 0.37] 2) 3) 0.1464 *EPI 2016 4) 0.23083 *EPI 2016	26.6% (2016)	26.6	Very low	No*	N/A	N/A	N/A	N/A	N/A	N/A	N/A		1	HIV Testing	https://aidsfree.usaid.gov/sites/default/files/hts_policy_indonesia_2014.pdf	2014	Pedoman Pelaksanaan Konseling dan tes HIV - Indonesia	NS	One rapid HIV test. Text (pg. 38) suggests that syphilis test is done at the same time for pregnant women, but integrated test NS.	NS	NS	NS	Pregnant women listed as priority group for HIV testing, but no other details provided (pg. 38)	Individuals who refused test should be offered testing at next visit and/or more specific counselling (pg. 29, not specific to pregnancy)	Post-test counselling includes window period, continued risk and prevention strategies.	NS	NS. General guidance "If the result is negative and risky recommended re-examination of a minimum of 3 months, 6 months and 12 months from the first examination to one year." but not specific to pregnant women (pg. 33).	NA	NA	NA	NA	NA	NA
																			2	PMTCT	http://hivpolicywatch.org/duremaps/data/guidelines/IndonesiapaediatricARTguidelines2014.pdf	2014	Pedoman Penerapan Terapi HIV Pada Anak
No	African	Lesotho	Yes	1) 25.0% [22.7% - 26.5%] 2) 3) 29.8% [27.0% - 31.6%] 4) 20.4% [18.5% - 21.6%]	25	1) 22.68 [19.67 - 25.75] 2) 3) 13.76893 *EPI 2016 4) 11.6117 *EPI 2016	11% (2015) Source: UNICEF. "For Every Child, End AIDS: Seventh Stocktaking Report." 30 Nov 2016.	11	High	Yes	Universal		No	One retest	36wks	Yes	More than one retest	Every 3 months if BF	1	ART	https://hivpolicywatch.org/duremaps/data/guidelines/LesothoARTGuidelinesAllChaptersandAnnex2016.pdf	2016	National Guidelines for the Use of Antiretroviral Therapy for HIV Prevention and Treatment	Yes, PLHIV and CHW listed, with adequate supervision (pg. 11)	One rapid HIV test. Integrated syphilis test NS	Pregnancy is a focus time period for partner/couples testing (Table 3.1, pg. 14)	Self-testing, general population (pg. 12)	Yes, for individuals at high risk of HIV (> 3%). Pregnant women are not specifically mentioned. (pg. 4)	Provide HIV testing at enrollment into ANC	Individuals who opt out should be counselled and offered testing in the future, NS to pregnant women	NS	1st ANC	Yes (pg. 13/14)	Retest at 36 wks gestation.	Opt out	At delivery, test women with unknown HIV status and women for whom the 36wk test was not done.	Opt out	Test women every 3 months during the breastfeeding period.	Opt out
																			2	PMTCT	http://www.emtct-iatt.org/wp-content/uploads/2015/03/Lesotho-PMTCT-Revised-Guidelines-2013.pdf	2013	National Guidelines for the Prevention of Mother-to-Child Transmission of HIV	Any HCW who has received training (pg. 17)	One rapid HIV test. Syphilis included for pregnant women, but integrated test NS	Male partners encouraged to test as part of PMTCT (pg. 16)	NS	NS	"Routine testing" at first ANC (pg. 14) for all women unless documented HIV negative in past 3 months (pg. 22).	NS	Post-test counselling includes window period, continued risk, partner testing, and prevention strategies.		Yes (pg. 15)	Retest at 36 wks gestation if previous test was done > 6 weeks prior	Opt out	At delivery, test women who did not have previous test	Opt out	Women presenting for pp care with unknown HIV status or negative result > 3 months should be tested.	Opt out
No	African	Liberia	No	1) 1.6% [1.2% - 2.0%] 2) 3) 2.0% [1.5% - 2.5%] 4) 1.2% [0.9% - 1.5%]	1.6	1) 1.14 [0.72 - 1.76] 2) 3) 4)	16.3% (2016)	16.3	Low	Yes	Universal		No	One retest	3rd Trimester	No*	No*	Every women with child < 5 during MCH services, how this is operationlized unclear	1	Integrated Guidelines (HIV Testing & PMTCT)	NA	2014	Integrated Guidelines for Prevention, Testing, Care and Treatment of HIV and AIDS in Liberia	Non-medical staff can conduct pre/post counselling (but implies no testing, pg. 45)	One rapid HIV test. Integrated syphilis test NS	"Involving men as partners in maternity care and in couples counseling could result in greater numbers of men assisting their partners in emergency situations" (pg. 20), HIV+ patients are encouraged to bring their partners and children in for testing (pg. 64).	NS	NS	NS, but first trimester is implied (pg. 44)	NS	Post-test counselling included window period and HIV risk/prevention (pg. 45), not specific to pregnant women	NS (first trimester implied)	Yes	Women who test negative during the first trimester should be retested during the third trimester (pg. 44)	All provider initiated testing is opt out.	NS, but HIV test should be offered to all individual in inpatient wards (pg. 44).	All provider initiated testing is opt out.	NS, but HIV test should be offered to all individual in maternal and under 5 clinics (pg. 44).	All provider initiated testing is opt out.
No	African	Malawi	Yes	1) 9.2% [8.6% - 9.7%] 2) 3) 11.2% [10.5% - 11.9%] 4) 7.1% [6.7% - 7.5%]	9.2	1) 4.15 [3.54 - 5.29] 2) 3) 4)	7.8% (2016)	7.8	Intermediate	Yes	Universal		No	No*	Every 3 months	Yes	No*	Every 3 months	1	HIV Testing	https://aidsfree.usaid.gov/sites/default/files/htc_malawi_2016.pdf	2016	HIV Testing Services Guidelines	Staff must be trained and certified, but non-medical staff accepted (pg. 39). Providers and sites must apply and be registered as a testing site (pg. 33). Lay providers NS.	One rapid HIV test, unless last reported result was positive in which case two serial rapid tests are done (Appendix 3). Syphilis and HIV testing required in priority testing environments (including ANC), but integrated syphilis test NS	Encouragement for partner testing including the pre-test counselling for pregnant/pp women (pg. 20). Pregnant and BF women are given a "family referral slip" to encourage male partner testing (pg. 24).	Self-testing only available locally at study sites, policy decision on HIVST pending (pg. 17)	NS	ANC is a priority setting for provider initiated testing, but details NS.	NS	PRE-test "information for pregnant or postpartum women should include risk of transmitting HIV to infant, benefits of early HIV diagnosis/treatment, counseling on HIV risk-mitigation, infant feeding practices, and encouragement of partner testing" (pg. 20 & 25)	1st ANC	Yes	NS		Retest pregnant women with negative HIV test from ANC at labor or immediate postnatal period prior to discharge (Table 2, pg. 23)	Provider initiated testing is opt out (pg. 15)	NS
																			2	PMTCT	https://hivpolicywatch.org/duremaps/data/guidelines/MalawidraftARTguidelines2016.pdf	2016	Clinical Management of HIV in Children and Adults	NS	Algorithm not explicit, but one rapid HIV test alluded to in multiple places. Rapid syphilis tests listed in supplies/logistics, but integrated HIV/syphilis test NS.	Couples testing encouraged, but not specific to pregnancy (pg. 14)	NS	"Other than for HIV exposed infants, the national HIV program does currently not support the use of ARVs for pre-exposure prophylaxis (pg. 85).	All patients > 2 years should be asked at each clinic encounter for their last HIV test date/status. Patients should be offered testing if no result is documented or if HIV negative result is > 3m old (pg. 15). Specific guidelines for ANS are NS, but presumably they are tested at first ANC (if no documentation) and then every 3m thereafter.	NS			Yes	All patients > 2 years should be asked at each clinic encounter for their last HIV test date/status. Patients should be offered testing if no result is documented or if HIV negative result is > 3m old (pg. 15). Specific guidelines for ANS are NS, but presumably they are tested at first ANC (if no documentation) and then every 3m thereafter.	NS, but language around "declining testing" (pg. 14) suggests opt-out testing	HIV testing for all women who are not documented as HIV infected, including women whose most recent test was in last trimester of current pregnancy (pg. 81)	NS, but language around "declining testing" (pg. 14) suggests opt-out testing	All patients > 2 years should be asked at each clinic encounter for their last HIV test date/status. Patients should be offered testing if no result is documented or if HIV negative result is > 3m old (pg. 15). Specific guidelines for postpartum/BF are NS, but presumably they are tested every 3m.	NS, but language around "declining testing" (pg. 14) suggests opt-out testing
No	Eastern Mediterranean	Morocco	No	1) 0.1% [<0.1% - 0.1%] 2) 3) <0.1% [<0.1% - 0.1%] 4) 0.1% [<0.1% - 0.2%]	0.09	1) 0.05 [0.03 - 0.08] 2) 3) 4)	9.3% (2016)	9.3	Very low	No												Unclear										NA
Yes	African	Mozambique	Yes	1) 12.3% [10.6% - 13.9%] 2) 3) 14.2% [12.3% - 16.1%] 4) 10.2% [8.8% - 11.5%]	12.3	1) 6.60 [5.86 - 7.60] 2) 3) 4)	11.1% (2016)	11.1	Intermediate	Yes	Universal		No	More than one retest	Every 3 months	No	No	N/A	1	HIV Testing	https://aidsfree.usaid.gov/sites/default/files/mz_tratamento_arv_infeccoes.pdf	2015	Directriz Nacional para a Implementacao do Aconselhamento e Testagem em Saude	NR	NR	NR	NR	NR	Early intitiation of ANC encouraged and testing at 1st ANC reccomended (pg 23)	NR	NR	1st ANC	Yes	Every 3 months during pregnancy (pg 20)	NA	NA	NA	NA	NA
No	African	Namibia	Yes	1) 13.8% [12.1% - 15.1%] 2) 17.2% (from National HIV Sentinel Survey 2016) 3) 16.6% [14.6% - 18.2%] 4) 10.9% [9.6 - 11.9%]	13.8	1) 7.84 [6.51 - 9.16] 2) 3) 4)	4.2% (2016)	4.2	Intermediate	Yes	Universal	N/A	No	More than one retest	every 3 months and 36 weeks	No	More than one retest	6 weeks and every 6 months during BF	1	HIV Testing	https://aidsfree.usaid.gov/sites/default/files/hts_policy_namibia.pdf	2011	National Guidelines for HIV Counselling and Testing in Namibia	Yes. "Community HCT Counsellors" allowed with training and certification (pg. 14)	Two parallel rapid HIV tests, although implied some facilities are still using "lab tests". Integrated syphilis test NS.	Male partners are encouraged to attend the first ANC and participate in couples counselling & testing (pg. 29)	NS	NS	All women of unknown HIV status should be tested "at booking" into ANC (pg. 29), as early as possible (pg. 53), and for each new pregnancy.	Patients who decline testing should be documented in medical record and testing re-offered at subsequent visits, not specific to pregnant women (pg. 3)	NS. Pre/post test counselling not specific to pregnant women and Appendix VI hard to read (pg. 80)	1st ANC	Yes	Testing for HIV negative women should be repeated during the third trimester (pg. 29, 31), ideally between 28 and 36 wks (pg. 51)	Testing of preg/pp women falls within provider initiated testing, in which the provider recommends testing as part of routine services (pg. 1).	Women who are not (re)tested during the third trimester should be tested at the time of labor (pg. 29, 31, 53).	Testing of preg/pp women falls within provider initiated testing, in which the provider recommends testing as part of routine services (pg. 1).	Women who are not (re)tested during the third trimester or labor, they should be tested immediately postpartum, within 72h (pg. 29, 31, 53).	Testing of preg/pp women falls within provider initiated testing, in which the provider recommends testing as part of routine services (pg. 1).
																			2	PMTCT	http://www.ilo.org/wcmsp5/groups/public/---ed_protect/---protrav/---ilo_aids/documents/legaldocument/wcms_140601.pdf	2008	Guidelines for the Prevention of Mother-to-Child Transmission of HIV	NS. Testing for ANC is all provider initiated testing.	Rapid test preferred, especially for immediate results in late pregnancy/pp (pg. 7). Number of tests no specified, but implies one rapid test. Integrated syphilis test NS	Male partners encouraged to come to ANC visits, including couples testing. Strategies include invitation letters and priority for couples in queue (pg. 10), but these seem more like programmatic suggestions than policies.	NS.	NS	HIV testing should be performed "routinely" in ANC with option to opt-out, target first visit (pg. 6/7),		Post-test counselling includes window period, primary prevention, and risk for serodiscordant couples (pg. 8)		Yes	Re-test at 36 wks (pg. 8)	Opt out	Rapid tests should be available in labor wards (pg. 7), other details NS.	Opt out	Women not previously tested in pregnancy or labor should be teste in the immediate (implies 72 hrs.) postpartum period	Opt out
																			3	ART/PrEP	NS	2016	National Guidelines for Antiretroviral Therapy	NR	NR	NR	NR	Recommended for individuals at high risk of HIV acquisition (pg. 98) and specifically recommended as a safer conception strategy for HIV serodiscordant couples (pg. 66)	"All pregnant women should be offered HIV testing and counselling at their first antenatal visit or subsequent visits if not already tested and have no record of HIV positive results" (pg. 52).	NS	NS		Yes	HIV negative women should be re-tested after 3-months and at 36 weeks (unless already tested at 32-35w, pg. 53)	NS	NS	NS	HIV negative women should be re-tested at 6w postpartum and every 6m during breastfeeding (pg. 53).	NS
No	South-East Asia	Nepal	No	1) 0.2% [0.1% - 0.2%] 2) 0.09%* 3) 0.1% [0.1% - 0.2%] 4) 0.2% [0.2% - 0.2%]	0.2	1) 0.06 [0.05 - 0.06] 2) 3) 4)	17.6% (2016)	17.6	Very low	Yes	Only if unknown		No	No	N/A	No	Only if unknown	N/A	1	Integrated Guidelines (HIV Testing & PMTCT)	http://www.hivpolicywatch.org/duremaps/data/guidelines/NepalARTguidelines2014.pdf	2014	National Consolidated Guidelines for Treating and Preventing HIV in Nepal	Trained community workers can conduct community-based testing (pg. 3)	One rapid HIV test (pg. 121). HIV screening can be coupled with syphilis testing (pg. 5), but integrated test NS	Partner testing only emphasized if preg/pp woman tests HIV positive (pg. 5)	NS	NS. PrEP included in list of Abbreviations but not referenced in the body of the report?	Provider initiated testing for all pregnant women at first ANC visit (pg. 5,8)	NS	NS	1st ANC	Yes	NS	NS	NS	NS	"If any postpartum woman was not screened for HIV during her antenatal period, postpartum screening for HIV should be performed" (pg. 5)	Language on provider initiated testing implies 'opt out'
																			2	PMTCT	http://nnfsp.gov.np/PublicationFiles/153e0066-e45b-424b-a836-f0e74af3485e.pdf	2011	National Guidelines: Prevention of Mother-to-Child Transmission of HIV in Nepal	NS, testing in the context of PMTCT is provider-initiated only.	One rapid HIV test (pg. 121). Syphilis testing part of ANC, but integrated test NS	Male partner testing during preg/pp is a priority (pg. 12)	NS	NS	Provider initiated testing of pregnant women is dependent on local epi context and individual risk -- not for all pregnant women (pg. 16, 17)	Pregnant women who opt out of provider recommended testing should be offered repeat counselling on risk, importance of knowing status, and re-offer HIV testing at each subsequent visit, including labor and postpartum (pg. 18)	Post-test counselling includes window period, ongoing risk, risk reduction strategies, and re-testing for "high-risk" women during the third trimester (pg. 24)		Yes	Provider initiated re-testing in the third trimester is recommended for women who 1) have ongoing risk, another STI, or known HIV exposure in the past 3 months (pg. 24)	Opt-out	"If women with unknown HIV status (i.e. who did not attend ANC or have not been tested during the antenatal period) present to a health service in labor" rapid testing should be done (pg. 25). Unclear if this applies to all women since not all women are targeted for testing during ANC?	Opt-out	NS	NS
No	African	Nigeria	Yes	1) 2.9% [2.1% - 4.0%] 2) 3) 3.3% [2.4% - 4.5%] 4) 2.6% [1.9% - 3.6%]	2.9	1) 2.00 [1.35 - 2.95] 2) 3) 4)	21.6% (2016)	21.6	Low	Yes	Universal		No	One retest	3rd trimester	Yes	No	N/A	1	Integrated Guidelines (HIV Testing & PMTCT)	https://aidsfree.usaid.gov/sites/default/files/ng_national_guidelines_hiv.pdf	2016	National Guidelines for HIV Prevention, Treatment and Care		Serial and parallel testing algorithms presented (pg. 18) but one rapid (same-day) test implied for pregnant women (pg. 23)	Post-test counselling for pregnant women includes offer of male partner testing (pg. 14), male partner invitation letters (pg. 24)	NS	PrEP recommended for high risk groups only: 1) serodiscordant couples, CSW, IDU, Individuals engaging in anal sex (p. 124)	Provider initiated testing of all pregnant women at first ANC (pg. 22-23)	NS	NS	1st ANC	Yes	Yes, late pregnancy (pg 22); UW team categorized as 3rd trimester for consistency	NS	"HIV testing in labor should be provided for all women of unknown HIV status and those who tested negative during pregnancy" (pg. 23)	Provider initiated testing is opt out (pg. 23)	NS	NS
No	Eastern Mediterranean	Pakistan	No	1) 0.1% [0.1% - 0.1%] 2) 3) 3.3% [2.4% - 4.5%] 4) 0.2% [0.1% - 0.2%]	0.1	1) 0.18 [0.15 - 0.20] 2) 3) 4)	31.2% (2016)	31.2	Very low	Yes	Targeted	If known prior or continued exposure	No	Targeted	NS	No	No	N/A	1	HIV Testing	n/a	2017	n/a	Yes (pg. 12)	Serial testing strategy, First: Alere Combo Second: Unigold Third: SD Bioline (pg. 37-38)	Pregnant women are encouraged to disclose to partners (pg. 25).	Yes, provided they meet quality, safety and performance standards (pg. 39)	Yes, for people at substantial ongoing risk of HIV (pg. 25)	"Where resources allow, all pregnant women receiving ANC should be offered an HIV test at their first visit. In less resourced settings, women belonging to key populations, spouses of PLHIV or sexual partners of key populations with unknown HIV status or those who had not had a recent HIV test should be offered an HIV test" (pg. 20)	"Client(s) or patient(s) declining an HIV test should be offered assistance to access HTS in the future, and their decision to decline should be noted in their medical record so that a discussion of HTS can be reinitiated at subsequent visits to the health facility" (pg. 17).	NS for false negatives, window period, continued risk of HIV (pg. 25, 27). Pregnant women receive pre-test counselling on potential risks of transmitting HIV to infant (pg. 25).	1st ANC	Yes	"Repeat testing for pregnant women in subsequent antenatal care visits, given the low exposure to HIV, is not recommended except in the case of known prior or continued exposure to HIV."	No	NS	NS	NS	NS
																			2	PMTCT	https://www.unicef.org/pakistan/PMTCT_Clinical_Guidelines_12_12_06.pdf	2006	Prevention of Parent-to-Child Transmission of HIV: Clinical Guidelines		One rapid HIV test, for immediate results in pregnancy (pg. 19). Integrated HIV//syphilis test NS.	NS	NS	NS	"Currently, universal antenatal screening is not recommended in Pakistan until the cost-effectiveness of this approach can be shown" (pg. 19). Testing is VCT or at provider discretion based on risk of physical symptoms.	NS	NS		Not specified.	NA	NA	NA	NA	NA	NA
No	Western Pacific	Philippines	No	1) 0.1% [<0.1% - 0.1%] 2) 3) <0.1% [<0.1% - <0.1%] 4) 0.2% [0.2% - 0.2%]	0.1	1) 0.20 [0.17 - 0.24] 2) 3) 4)	27.4% (2016)	27.4	Very low	No	N/A	N/A	N/A	N/A	N/A	N/A	N/A	N/A	1	HIV Testing	NA	2014	Revised Policies and Guidelines in the Collaborative Approach of TB and HIV Prevention and Control and	NR	NR	NR	NR	NR	NR	NR	NR	NS	NR	NR	NR	NR	NR	NR	NR
																			2	ART	NA	2014	Policies and Guidelines on the Use of ART among PLWHA and HIV-exposed Infants	NR	NR	NR	NR	NR	NR	NR	NR		NR	NR	NR	NR	NR	NR	NR
																			3	PMTCT	https://www.hsph.harvard.edu/population/aids/philippines.aids.09.pdf	2009	Policies and Guidelines on the Prevention of Mother-to-Child Transmission (PMTCT) of Human Immunodeficiency Virus (HIV)	NS	NS.	Male partners of pregnant women who are indicated for HIV testing during pregnancy (per risk assessment) should also be offered HIV testing (pg. 4)	NS	NS	Universal testing is not in placed for pregnant women. All pregnant women should be assessed for HIV risk. Those with ≥ 1 risk factor should be offered testing. Risk factors for woman or male partner include: 1) hx of multiple partners, 2) hx of STU, 3) hx of IDU, 4) hx of VCT (pg. 4).	Women who are indicated for (based on risk factors) but refuse test should be offered HIV testing at subsequent visits (pg. 4)	NS		Not specified.	NA	NA	NA	NA	NA	NA
No	African	Rwanda	No	1) 3.1% [2.6% - 3.5%] 2) 3) 3.8% [3.2% - 4.3%] 4) 2.3% [2.0% - 2.7%]	3.1	1) 1.28 [1.00 - 1.59] 2) 3) 4)	7.6% (2016)	7.6	Low	Yes	Combination	Serodiscordant	No	Targeted	Every 3 months until 24m postpartum	Yes	Targeted	Every 3 months until 24m postpartum	1	HIV Testing	https://aidsfree.usaid.gov/sites/default/files/rw_national_guidelines_hiv.pdf	2016	National Guidelines for Prevention and Management of HIV and STIs	NS	One rapid HIV test (pg. 21)	"All pregnant mothers attending ANC will receive HTS preferably with their partners, at the time of their first visit to ANC." (pg. 27)	NS	NS	Provider initiated testing recommended at ANC (pg. 17). "All pregnant mothers attending ANC will receive HTS preferably with their partners, at the time of their first visit to ANC" (pg. 26,27)	General guidance for declined provider initiated testing includes counselling on reasons not to test and offering HV test at subsequent visits.	General post-test counselling included risk reduction and re-testing after 12 months, unless pregnant women with male partner, then re-test in 3 months (pg. 22)	1st ANC	Yes	Pregnant women in HIV serodiscordant relationships should retest every 3 months until 24 months postpartum, otherwise NS for general population (pg. 23)	Opt-out	"All pregnant women who previously tested HIV-negative during ANC or with an unknown HIV status should be offered an HIV test during labor or 12 hours after delivery." (pg. 2, 142)	Opt-out	Pregnant women in HIV serodiscordant relationships should retest every 3 months until 24 months postpartum, otherwise NS for general population (pg. 23)	Opt out
																			2	PMTCT	https://aidsfree.usaid.gov/sites/default/files/tx_rwanda_2011.pdf	2011	National Guidelines for Comprehensive Care of People Living with HIV in Rwanda	NR	NR	NR	NR	NR	NR	NR	NR		NR	NR	NR	NR	NR	NR	NR
No	African	Sierra Leone	No	1) 1.7% [1.1% - 2.7%] 2) 3) 2.0% [1.3% - 3.0%] 4) 1.5% [0.9% - 2.3%]	1.7	1) n/a 2) 3) 0.88791 *EPI 2016 4) 0.82457 *EPI 2016	9.0% (2016)	9	Low	Yes	Targeted	If in window period or if additional exposure	No	Targeted	6-12 wks after initial test	No	No	N/A	1	HIV Testing	n/a	2017	Guidelines for HIV Testing Services in Sierra Leone	NS to HIV testing, but increased role of lay providers is supported by the policy emphasis on task shifting (pg. 17). Lay providers are specifically mentioned as being utilized for pre-test counselling (pg. 7).	General algorithm: First: Determine rapid HIV test Second: If positive on first assay, test using Bioline Third: Use Unigold tie-breaker if discordant results in first two tests (pg. 32-33). Algorithm for preg women: First: Duo HIV/Syphilis test Second: Determine rapid test Third: Bioline rapid test (Chp 6, pg. 3)	Partner testing is discussed in post-test counselling (Chp 6, pg. 8).	NS. Mentioned that self-testing will be looked at for a future update to the guidelines (Chp 9, pg. 14)	NS	NS. "Women should be counselled about the need for repeat HIV testing 6-12 weeks after the initial test, in case the test was performed during the “window period” or in the event of additional exposure as women who are infected with HIV during pregnancy are more likely to transmit HIV to their child" (Chp 6, pg. 4-5).	"In situations where clients refuse HIV testing, health care workers should explore the reasons for refusal and address the client’s specific questions and concerns. The client’s refusal should be documented as a reminder to offer HIV counselling and testing at future visits" (Chp 6, pg 2).	Yes for window period and repeat testing, how to reduce risk of transmission and further risk in pregnancy (Chp 6, pg. 4-5). NS for false negatives.	NS	Yes	Yes, 6-12 weeks after the initial test (Chp 6, pg. 4-5). If during the window period or additional expsure	Opt out (Chp 6, pg. 2)	NS	NS	NS	NS
																			2	PMTCT	http://www.nas.gov.sl/images/stories/publications/National%20Guidelines%20for%20%20PMTCT%202003.pdf	2003	National Guidelines for Prevention of Mother-to-Child Transmission of HIV in Sierra Leone	NS	Testing algorithm NS, refers to overall VCT guidelines (pg. 12). Syphilis test part of routine ANC, but integrated test NS.	Male partners of women attending PMTCT services included as a target group for PMTCT (pg. 7), including VCCT for couples.	NS	NS	VCTC is listed as a core component of PMTCT (pg. 6.), and all pregnant women attending ANC are listed as a target group for PMTCT services (pg. 7). Pg 11 suggest that all pregnant women are tested, after receiving pre-test counselling, but not explicit. Not all health facilitates offer testing / PMTCT, but should refer	NS	"HIV negative pregnant women shall be offered a second test, taking the window period into consideration" (pg. 12)		Yes	"HIV negative pregnant women shall be offered a second test, taking the window period into consideration" (pg. 12). Additional details NS.	NS	NS	NS	NS	NS
No	Eastern Mediterranean	Somalia	No	1) 0.4% [0.2% - 0.5%] 2) 3) 0.4% [0.3% - 0.5%] 4) 0.4% [0.2% - 0.5%]	0.4	1) 0.28 [0.12 - 0.47] 2) 3) 4)	33.0% (2016)	33	Very low	No	N/A	N/A	N/A	N/A	N/A	N/A	N/A	N/A	1	HIV Testing	https://aidsfree.usaid.gov/sites/default/files/hts_policy_somalia.pdf	2011	HIV Testing and Counseling in Health Care Settings: Somalia 2011	No. "A technician or counselor doing testing" (pg. 65).	Rapid HIV test. If positive, do another rapid HIV test. If positive, do a third rapid HIV test (pg. 66).	Partner testing and disclosure is a strategy for preventing transmission (pg.74). NS to male partners of pregnant women.	NS	NS	"PITC for pregnant women attending antenatal care should be implemented in generalized epidemics and considered even in low-prevalence settings in order to facilitate access to prevention of mother-to-child transmission services" (pg 31)	NS	NS	NS	NS	NA	NA	NA	NA	NA	NA
No	African	South Africa	Yes	1) 18.9% [16.6% - 21.0%] 2) 3) 23.8% [20.8% - 26.4%] 4) 14.2% [12.5% - 15.8%]	18.9	1) 9.90 [9.09 - 10.68] 2) 3) 4)	4.6% (2016)	4.6	High	Yes	Universal	N/A	No	More than one retest	Each ANC	Yes	More than one retest	Every 3m during BF	1	HIV Testing	http://www.health.gov.za/index.php/component/phocadownload/category/325	2016	National HIV Testing Services: Policy	Yes	One rapid antibody test. Syphilis NS.	Males and Couples discussed as priority populations but not specific to pregnancy	OTC distribution of self-tests approved by govt.	PrEP available, prioritized for populations at high risk of HIV acquisition. PrEP integrated into ANC clinical.	1st ANC	NS, but implied with guidance to ask about most recent test and execute re-test at each visit.	Re-testing during window period recommended for those with recent/ongoing exposure, but not specific to pregnancy	1st ANC	Yes.	Repeat test for all women at each ANC visit during pregnancy. Inquire about most recent test as each new visit. (pg. 12)	NS, but all testing should be voluntary and with informed consent.	Repeat test for all women at delivery (or immediately after)	NS, but all testing should be voluntary and with informed consent.	Repeat test for all women every 3 months during breastfeeding. Inquire about most recent test as each new visit.	NS, but all testing should be voluntary and with informed consent.
																			2	PMTCT	https://aidsfree.usaid.gov/sites/default/files/south_africa_2015_art.pdf	2015	National Consolidated Guidelines for the Prevention of Mother-to-Child Transmission of HIV in Children, Adolescents and Adults	NS	One rapid antibody test. Syphilis testing recommended, but integrated test NS.	Yes, male partners encouraged for HIV test.	NS	NS	1st ANC	Provided individual 'refusal' post-test counselling and re-offer testing at each subsequent visit, labor/delivery	Offer HIV testing and PMTCT information at each visit. Each woman is considered part of the PMTCT program, even if/while HIV negative. Window period, continued risk counseling		Yes	Every 3 months during pregnancy (Table 1, pg. 22)	NS, but all testing should be voluntary and with informed consent.	Repeat test for all women at labor/delivery	NS, but all testing should be voluntary and with informed consent.	Repeat testing for all women at 6 week EPI visit and every 3 months during breastfeeding; during routine EPI visits (Box 1 pg 14; Box 13, pg 51).	NS, but all testing should be voluntary and with informed consent.
																			3	Self-testing	N/A	2016	Minimum Standards for the Selling of HIV Screening Test Kits	NR	HIV self-testing kits approved by WHO	NR	General population.	NR	NR	NR	NR		NR	NR	NR	NR	NR	NR	NR
No	Eastern Mediterranean	Sudan	No	1) 0.2% [0.1% - 0.4%] 2) 3) 0.2% [0.1% - 0.4%] 4) 0.3% [0.1% - 0.4%]	0.2	1) 0.22 [0.08 - 0.41] 2) 3) 4)	29.4% (2016)	29.4	Very low	Yes	Only if unknown	N/A	No	Only if unknown	N/A	Only if unknown	Only if unknown	N/A	1	HIV Testing	n/a	2016	National Consolidated HIV Testing Services Guidelines	Yes, if from health workforce. "these guidelines agree that HIV testing can be performed by trained lay providers from within the health workforce (namely nurses and counselors). However, lay providers from the community (like NGO staff) raise challenges with regard to mentoring and supervision, and may outstretch the limited capacities of the response. These guidelines hence DO NOT RECOMMEND shi…	One rapid antibody test followed by second and third assay if positive, according to national algorithm procedures (pg. 46).	Pregnant women receive counseling messages on the importance of partner testing (pg. 60).	Self-testing included in Abbreviations but not referenced in body of the guidelines.	PrEP included in Abbreviations but not referenced in body of the guidelines.	Test all pregnant women as early as possible in ANC. "In Sudan, provider initiated testing is to be offered by health care providers to pregnant women attending ANC, clients at TBMUs and patients attending STI clinics. PITC offered to pregnant women at ANC is an integral part of PMTCT interventions in Sudan." (pg 24) "In spite of the low positivity rate, the necessity of HIV testing among pregnan…	NS	NS	1st ANC	Yes	"In Sudan, where HIV incidence is low, it is not highly probable for a lady tested negative for HIV early during a pregnancy to turn positive in later stages of pregnancy, or during labor, delivery or in postpartum period. That is why it is not recommended to re-test pregnant women who show negative results later during or after their pregnancy or during labor" (pg. 36). Across guidlines, suggest…	Opt-out (pg 36)	It is highly recommended to offer HTS to women of unknown HIV status during labor and delivery (pg. 36). Not recommended to retest.	Opt-out (pg 36)	"Ladies should be encouraged to test themselves for HIV after delivery if they missed testing during pregnancy and labor." pg 36	Opt-out (pg 36)
No	African	Swaziland	Yes	1) 27.2% [24.9% - 29.1%] 2) 3) 34.7% [31.7% - 37.0%] 4) 19.6% [17.9% - 20.9%]	27.2	1) 16.65 [13.56 - 20.10] 2) 3) 4)	6.0% (2016)	6	High	Yes	Universal	N/A	No	More than one retest	8w after initial test, then every ANC, emphasis on 3rd Tri	Yes	More than one retest	6wks, every visit after until BF is over target 10, 14 wks, 6, 9, 12, 15 weeks during IZ	1	HIV Testing	http://www.infocenter.nercha.org.sz/sites/default/files/Swaziland%20Integrated%20HIV%20Management%20Guidelines_0.pdf	2015	Swaziland Integrated HIV Management Guidelines	Yes. (pg. 25).	One rapid antibody test (pg. 32-33). Syphilis screening part of ANC but integrated test NS	Encourage couples testing during pregnancy, delivery, and postpartum (pg. 35 & 100)	Self-testing is not encouraged and kits are not available at government facilities (pg. 29).	PrEP listed in glossary, but not addressed in main text	Provider initiated testing for all pregnant women at 1st ANC (pg. 26), preferably before 14 wks (pg. 98)	Offer testing at each encounter	Post-test counselling for general population, and also applicable to preg/pp testing included window period and risk reduction (pg. 34 & 36)	1st ANC	Yes.	Repeat at 8 weeks and every ANC (4 focused ANC visits recommended per WHO) during pregnancy (Table 2.2, pg. 26) with specific emphasis on third trimester, 32-36 weeks (Table 2.7, pg. 36)	Provider initiated testing is opt-out.	If never tested or are due for re-test (Table 2.2, pg. 26)	Provider initiated testing is opt-out.	Encourage testing a 6wk postnatal care visit and every visit thereafter (recommend to sync with infant IZ schedule at 10, 14 wks and then 6, 9, 12, 15. 18 m) (Table 2.2, pg. 26); retest until weaned	Provider initiated testing is opt-out.
																			2	HIV Self-Testing	http://www.infocenter.nercha.org.sz/node/9566	2017	HIV self-testing now available in Shiselweni	NR	NR	NR	Self-test kits distributed/promoted by MSF in certain regions. HIVST.org states that Swaziland will be releasing HIVST guidelines sometime in 2017.	NR	NR	NR	NR		NR	NR	NR	NR	NR	NR	NR
No	African	Tanzania	Yes	1) 4.7% [4.0% - 5.4%] 2) 3) 5.8% [4.9% - 6.6%] 4) 3.6% [3.1% - 4.1%]	4.7	1) 2.06 [1.60 - 2.51] 2) 3) 4)	11.0% (2016)	11	Low	Yes	Universal	N/A	Yes	N/A	N/A	N/A	N/A	N/A	1	Integrated Guidelines (HIV Testing & PMTCT)	https://aidsfree.usaid.gov/sites/default/files/04_11_2016.tanzania_national_guideline_for_management_hiv_and_aids_may_2015._tagged.pdf	2015	National Guidelines for the Management of HIV and AIDS		One rapid HIV antibody test (pg. 31)	Male partners / couples counselling is a recommend strategy during pregnancy and at ANC (pg. 29)	NS	NS	At first ANC visit.	NS	NS	1st ANC	Yes	Re-test in third trimester or peripartum (pg. 29)	Provider initiated testing is opt-out.	Re-test in third trimester or peripartum (pg. 29)	Provider initiated testing is opt-out.	Yes if unknown HIV status (p 121)	NS
No	South East Asia	Thailand	No	1) 1.1% [0.9% - 1.3%] 2) 3) 1.0% [0.8% - 1.1%] 4) 1.2% [1.0% - 1.4%]	1.1	1) 0.19 [0.16 - 0.23] 2) 3) 4)	1.0% (2016)	1	Low	Yes	Universal	High risk, serodiscordant	No	One retest	28-32 weeks for universal, if high risk do 4th gen test and repeat with 2 weeks if negative	Yes	More than one retest	Every 6m, if high risk go on PrEP and fall under testing guidelines for PrEP	Enumerate the documents for those countries that have more than one set of guidelines.	PMTCT	http://abm.digitaljournals.org/index.php/abm/article/viewFile/3863/1164	2017	Thai National Guidelines for the Prevention of Mother-to-Child Transmisison of Human Immunodeficiency Virus 2017	NS	NS	ANC should integrete couples testing and counselling into ANC through postpartum period (pg 128) and all partners of pregnant women should be tested (pg 129)	NS	PrEP for HIV uninfected women at high risk, namely members of HIV-1 serodiscordant couples (pg 136, Figure 1)	All pregnant women at first ANC (pg 128/129)	NS	NS	1st ANC	Yes	All pregnant women should be tested at 28-32 wks. "For pregnant women with indeterminate HIV serology and HIV-negative partner, HIV serologic testing should be done at (1) first ANC visit, (2) at 32–34 weeks of gestation, (3) at the onset of labor, and (4) every 6 months after delivery. (pg 137).	NS	Women with known HIV-infected partners should be tested at onset of labor (pg 136, Figure 1). ALSO recommended for women with low risk at onset of labor	NS	Women with known HIV-infected partner, but low risk exposure, should be tested every 6 months post delivery. Women with known HIV-infected partner and high risk recent exposue should be tested at 4 wks postpartum (pg 136, Figure 1)	NS
																			2	PMTCT	http://abm.digitaljournals.org/index.php/abm/article/viewFile/3863/1164	2017	Thai National Guidelines for the Prevention of Mother-to-Child Transmisison of Human Immunodeficiency Virus 2017	NS	Test for both HIV and syphilis at first ANC visit (pg. 130). NS on testing algorithm.	"The guidelines recommend that healthcare facilities should integrate couples HIV testing and counseling through the postpartum period to allow male partners of pregnant women to participate in caring for the mothers and infants, to identify discordant couples, and to prevent future HIV transmission" (pg. 129).	NS	Yes, PrEP can be considered for pregnant women at high-risk (pg. 136).	Pregnant women should be screened for anti-HIV and syphilis at their first visit (pg. 130).	NS	NS		Yes	Test for HIV and syphilis at first ANC visit and again at gestational age 28-32 weeks (pg. 130).	NS	For low and high risk pregnant women, HIV test at labor/delivery (pg. 136).	NS	Test every 6 months after delivery (pg. 136).	NS
																			3	Self-testing	http://www.who.int/hiv/mediacentre/news/Thailand_PrEP-HIVST_presentation_WHA_2016.pdf?ua=1	2016	Thailand Experience on PrEP and HIV Self-Testing	NS	NS	NS	HIVST is not legal outside of healthcare facility. No HIVST kits are licensed for use in Thailand (slide 12).	PrEP is recommended as an additional prevention method for people at risk (slide 2).	NS	NS	NS		No	NA	NA	NA	NA	NA	NA
No	Americas	Trinidad & Tobago	No	1) 1.2% [1.1% - 1.2%] 2) 3) 0.9% [0.8% - 0.9%] 4) 1.5% [1.4% - 1.6%]	1.2	1) 0.52 [0.41 - 0.61] 2) 3) 4)	3.4% (2016)	3.4	Low	No	N/A		N/A	N/A	N/A	N/A	N/A		1	HIV Testing	https://aidsfree.usaid.gov/sites/default/files/hts_policy_trin-and-tobago.pdf	2008 (or 2012?)	National HIV Testing and Counseling	NS	Two rapid HIV tests (pg. 24).	NS for male partners of pregnant/pp women. Providers are encouraged to support patients with partner notification (pg. 9).	NS	NS	"PITC services should be available in antenatal and postnatal clinics, reproductive health facilities, and MCH facilities (pg. 3 and pg 7). NS for initial test.	NS	NS	NS	No	NA	NA	NA	NA	NA	NA
																			2	PMTCT	http://www.health.gov.tt/downloads/DownloadItem.aspx?id=261	2010	Prevention of Mother-to-Child Transmission of HIV Policy	NS	NS	Yes."All pregnant women who test positive shall be encouraged to disclose their status to their partners and have their partners tested" (pg. 10).	NS	NS	"All clients should be offered testing upon admittance" (pg. 10).	NS	"Health care providers are encouraged to counsel patients on risk reduction and to refer them for appropriate social and psychological support" (pg. 10). NS for window period, false negatives, or continued risk during pregnancy.		No	NA	NA	NA	NA	NA	NA
																			3	Self-testing	http://www.trinidadexpress.com/20161128/news/dont-use-those-hiv-home-test-kits	2016	HIV Home Test Kits, Ministry Advises Public Don't Use Those	NS	NS	NS	Not recommended by MOH.	NS	NS	NS	NS		No	NA	NA	NA	NA	NA	NA
No	Eastern Mediterranean	Tunisia	No	1) <0.1% [<0.1% - <0.1%] 2) 3) <0.1% [<0.1% - <0.1%] 4) <0.1% [<0.1% - <0.1%]	0.09	1) 0.05 [0.03 - 0.08] 2) 3) 0.01812 4) 0.04053	n/a		Very low	Yes	Universal	N/A	No	One retest	6m	No	No	N/A	1	HIV Testing	https://aidsfree.usaid.gov/sites/default/files/hts_policy_tunisia.pdf	2014	Strategie Nationale de Depistage de L'Infection a VIH (English translation)	Yes - screening and interpreting the test result by community workers, not health professionals as a way to reach key populations (pg. 12)	Rapid test if voluntary testing, ELISA if PITC (pg. 21). KT: I think its saying that ELISA outside of PMTCT, suggesting that for ANC rapid test is used.	"Joint testing is encouraged" (pg. 7). Partners of PLWHA who test HIV-negative should test every 12 months (pg. 10). NS to male partners of pregnant/pp women.	NS	NS	HIV testing is offered routinely at first ANC visit to all pregnant women(pg. 7).	NS	Post-test counseling is oriented toward prevention and risk reduction (pg. 28).	1st ANC	Yes	At 6th month consultation for women who previously tested HIV-negative (pg. 7).	"Conducted systematically" at first ANC - implies opt out; "Opt-in" at 6th month consultation (pg. 7).	NS	NS	NS	NS
No	African	Uganda	Yes	1) 6.5% [6.1% - 7.0%] 2) 3) 7.7% [7.2% - 8.3%] 4) 5.3% [5.0% - 5.7%]	6.5	1) 2.98 [2.37 - 3.68] 2) 3) 4)	4.1% (2016)	4.1	Intermediate	Yes	Universal	N/A	No	One retest	3rd Trimester	Yes	More than one retest	Every 3m until 3m post BF cessation	1	Integrated Guidelines (HIV Testing & PMTCT)	https://aidsfree.usaid.gov/sites/default/files/uganda_hiv_gl_2016.pdf	2016	Consolidated Guidelines for Prevention and Treatment of HIV in Uganda	Yes (pg. 18)	Screening test: Determine Confirmatory test: Stat-Pak Tie break test: SD Bioline (pg. 21)	Yes. Partner testing is part of Prong 1 of eMTCT approach (pg. 34) and a package of services for partners in Prong 4 (pg. 35).	"In Uganda, self-testing is still under pilot studies and has not yet been included among the service delivery approaches for HIV testing" (pg. 19) - outdated as of 2017.	Yes, general population and key populations (pg. 18)	at 1st ANC or during 1st trimester (pg. 23)	NS	Risk reduction is part of post-test counselling. NS for pregnant women/risk in preg/pp (pg. 20).	1st ANC	Yes	"1st trimester/1st ANC Visit, then in the 3rd Trimester/during labor and delivery" (pg. 23).	NS	"In the 3rd Trimester/during labor and delivery" (pg. 23)	NS	"Every three months until three months after cessation of breastfeeding" (pg. 23).	NS
																			2	PMTCT	https://aidsfree.usaid.gov/sites/default/files/tx_uganda_pmtct_2011.pdf	2011	The Integrated National Guidelines on Antiretroviral Therapy, Prevention of Mother-to-Child Transmission of HIV and Infant and Young Child Feeding	NS	For children 18 months or older: One rapid antibody test (pg. 68). RPR test for syphilis at first ANC (pg. 100).	Partner notification and testing recommended for all clients (pg. 11). Partners/husbands of pregnant women should routinely be offered testing and counselling services (pg. 96), particularly at first ANC visit (pg. 100).	No	PrEP discussed, NS to any population. Date of this policy seems to be before any recommendation for use of PrEP.	At first ANC (pg. 100)	Counselling NS. "Individuals who are not ready to test for HIV during that visit may opt out but should be engaged in the subsequent visits" (pg. 96).	Ongoing counselling on risk reduction, partner testing, disclosure for women testing HIV-positive (pg. 103). NS on window period, false negatives.		Yes	Pregnant women who have tested HIV-negative in the 1st or 2nd trimester of pregnancy should be re-tested in the 3rd trimester (preferably between 28-36 weeks). Pregnant women with STIs who have an HIV-negative test result should be re-tested 4 weeks after HIV- negative test. TB-infected pregnant women with an HIV-negative test result who have had a new potential HIV exposure should be re-tested 4…	Opt out (pg. 96)	Pregnant women who do not return for testing in 3rd trimester, should be re-tested during labor or just after delivery (pg. 94). At labor/delivery/first 24 hours, test mother and partner for HIV if status unknown or more than 3 months since last test (pg. 101).	Opt out (pg. 96)	Test mother and partner for HIV if status unknown or more than 3 months since last HIV test (pg. 101).	Opt out (pg. 96)
																			3	Self-testing	http://theugandan.com.ug/calls-made-hiv-self-testing-kits-uganda-worries/	2016	Calls Made for HIV Self-Testing Kits, but Uganda has its Worries	NS	NS	NS	General population	NS	NS	NS	NS		NS	NA	NA	NA	NA	NA	NA
Yes	Europe	Ukraine	No	1) 0.9% [0.9% - 1.0%] 2) 3) 0.9% [0.8% - 0.9%] 4) 1.0% [1.0% - 1.1%]	0.9	1) 0.75 [0.60 - 0.80] 2) 3) 4)	13.9% (2016)	13.9	Very low	Yes	Combination	Serodiscordant, high risk (and if unknown at L/D)	No	More than one retest	NS	Combination	No	N/A	1	Other: Email summary from WHO contact and 2017 Summary report	NA, saved in DB	2017	Other: Email summary from WHO contact and 2017 PMTCT summary report	NR	NR	Male partner testing implemented (success included in 2017 PMTCT report, pg 2)	NS	NS	Current policy is to test the majority of women twice in pregnancy (Email)	NS	NS	NS	Yes	Current policy is to test the majority of women twice in pregnancy, timing not specified (Email)	NS	Test at labor if 1) status unknown, 2) serodiscordant couples, 3) high risk group (Email)	Implies opt out	Routine postpartum testing not recommended. (email)	NA
																			2	Report (HIV Testing & PMTCT)	http://phc.org.ua/uploads/documents/c21991/6048649d4a2a9832cba2b4df9a576be1.pdf	2016	HIV Infection in Ukraine	NS	NS	NS	NS	NS	NS	NS	NS		NS	NA	NA	NA	NA	NA	NA
No	Europe	United Kingdom	No	1) 1.9 per 1,000 people aged 15 and over living with HIV (2014) * 2) 3) n/a 4) n/a	0.019	1) n/a 2) 3) n/a 4) n/a	n/a		Very low	Yes	Combination	Those continually at risk (and if unknown status at L/D)	No	One retest	NS	Combination	No	N/S	1	HIV Testing	http://www.bhiva.org/documents/Guidelines/Testing/GlinesHIVTest08.pdf	2008	UK National Guidelines for HIV Testing	No. "It should be within the competence of any doctor, midwife, nurse or trained healthcare worker to obtain consent for and conduct an HIV test" (pg. 5).	NS	Partner notification should be discussed during post-test counselling (pg. 14). NS to male partners of pregnant women.	NS	NS	NS - but implied during first ANC visit (pg. 6).	Women who refuse an HIV test at booking should be re-offered a test, and should they decline again a third offer of a test should be made at 36 weeks" (pg. 6).	All clients in post-test counselling discuss risk reduction, window period (pg. 11). NS for risk during preg/pp.	NS (implied 1st ANC)	Yes	"In areas of higher seroprevalence, or where there are other risk factors, women who are HIV negative at booking may be offered a routine second test at 34–36 weeks’ gestation" (pg. 6).	Universal ('opt out') testing for antenatal care (pg. 5).	"Women presenting to services for the first time in labor should be offered a point of care test (POCT)" (pg. 6).	Universal ('opt out') testing for antenatal care (pg. 5).	NS	NS
																			2	HIV Testing	https://www.nice.org.uk/guidance/ng60/resources/hiv-testing-increasing-uptake-among-people-who-may-have-undiagnosed-hiv-pdf-1837567043269	2016	HIV Testing: Increasing Uptake Among People Who May Have Undiagnosed HIV	Yes. "Ensure that lay testers delivering tests are competent to do so and have access to clinical advice and supervision" (pg. 9).	NS	Generally for partners of any client who tests positive: "Partners of people who test positive should receive a prompt offer and recommendation of an HIV test through partner notification procedures" (pg. 10).	NS	NS	NS	Generally for any client who declines testing: "If people choose not to take up the immediate offer of a test, tell them about nearby testing services and how to get self-sampling kits" (pg. 10).	NS		NS	NA	NA	NA	NA	NA	NA
																			3	PMTCT	http://www.bhiva.org/documents/Guidelines/Pregnancy/2012/BHIVA-Pregnancy-guidelines-update-2014.pdf	2014	British HIV Association Guidelines for the Management of HIV Infection in Pregnant Women 2012 (2014 Interim Review)	NS	NS	Yes. "Simultaneous partner testing during the original antenatal HIV test should be encouraged wherever possible as couples will frequently choose to receive their HIV test results together, providing simultaneous disclosure" (pg. 53).	NS	NS	NS	"Women who declined the initial offer should be re-offered screening at around 28 weeks’ gestation" (pg. 15).	NS		Yes	"In 2009 the National Screening Committee considered the introduction of a routine repeat screening test in the third trimester to identify seroconversions in pregnancy, but concluded that a universal re-offer should not be introduced at that time" (pg. 15) Repeat tests are now only offered to women at continued risk or those who request additional testing.	NS	"Women presenting in labor/ROM/requiring delivery without a documented HIV result must be recommended to have an urgent HIV test" and "Women who have previously tested negative in pregnancy but who have ongoing risk for HIV should also have a POCT if presenting in labor" (pg. 28).	NS	NS	NS
																			4	Self-testing	https://www.gov.uk/government/uploads/system/uploads/attachment_data/file/610237/HIV_testing_in_England_2016_Report.pdf	2016	HIV Testing in England: 2016 Report	NS	NS	Partner notification and testing recommended	"Following the repeal of the UK ban on the sale of self-testing kits in April 2014, BASHH and European guidelines have supported the availability of self-sampling kits and the use of validated self-tests where appropriate clinical management is accessible" (pg. 12).	NS	NS	NS	NS		NS	NA	NA	NA	NA	NA	NA
Yes	Western Pacific	Vietnam	No	1) 0.4% [0.3% - 0.4%] 2) 3) 0.2% [0.2% - 0.3%] 4) 0.5% [0.4% - 0.5%]	0.4	1) 0.19 [0.16 - 0.22] 2) 3) 4)	11.8% (2016)	11.8	Very low	No	N/A	N/A	N/A	N/A	N/A	N/A	N/A	N/A	1	Other: Email summary from WHO contact . Pregnant women not included in general HIV testing guidelines, but addressed in reproductive health guidelines.	NA/ saved in DB	Unclear		NR	NR	NR	NR	NR	Reproductive health guidelines recommended HIV testing during ANC, as early as possible.	NR	NR	1st ANC	No	NA	NA	NA	NA	NA	NA
																			2	PMTCT	http://iycn.wpengine.netdna-cdn.com/files/Procedure-of-Care-and-Treatment-for-Prevention-of-Mother-to-Child-Transmission-of-HIV.pdf	2007	Procedure of Care and Treatment for Prevention of Mother-to-Child Transmission of HIV	NS	NS	Guideline mentions that husband/male partners be notified if woman receives positive test result, but NS on testing for partner.	NS	NS	Test offered at first visit with pre-test counselling (pg. 15)	If test declined, pre-test counselling provided again at next visit and offered test again (pg. 15)	Post-test counselling must include guidance for how to proceed with pregnancy, risks of HIV transmission, and methods and plans for care (pg. 3). False negatives, window period NS.		Yes	NS	NS	For women without previous HIV test at labor/delivery, do "HIV screening test" (pg. 4)	NS	NS	NS
																			3	Self-testing	https://www.usaid.gov/vietnam/press-releases/aug-26-2016-innovative-hiv-self-testing-launched-vietnam	2016	Innovative HIV Self-Testing Launched in Vietnam	NS	NS	NS	General population and key populations	NS	NS	NS	NS		NS	NA	NA	NA	NA	NA	NA
No	African	Zambia	Yes	1) 12.4% [11.8% - 13.0%] 2) 3) 14.5% [13.7% - 15.2%] 4) 10.3% [9.8% - 10.9%]	12.4	1) 7.28 [6.22 - 8.66] 2) 3) 4)	10.7% (2016)	10.7	Intermediate	Yes	Universal	N/A	No	More than one retest	Every 3m	Yes	More than one retest	6wks and every 3m while BF	1	HIV testing	http://www.hivst.org/files1/HTS-National-Guidelines_Zambia_Dec-2016.pdf	2016	HIV Testing Services National Guidelines	The guidelines imply lay providers may perform HIV testing and that all providers should be trained to ensure quality of HIV testing (pg. 33).	First line HIV screening test, if reactive use second line confirmatory test. If the result of the second line test is negative, repeat the test in parallel using both the screening and confirmatory tests (pg. 16). Syphilis NS.	"People attending ART services should be encouraged to bring their partners to be tested" (pg.28). NS to partners of pregnant women.	General population	PrEP not covered except to say: "Retesting is not recommended for…those taking PrEP" (pg. 15).	NS	If testing is declined, counselling should be provided without coercion to test (for all clients, NS to pregnant women). (pg. 14)	Post-test counselling should include informing client of window period and informing of the importance of retesting after a negative result (pg. 13). Post-test counselling includes discussion of risk reduction (pg. 13). "The counselor should recommend retesting after 3 months, particularly for...HIV negative pregnant and breastfeeding women" (pg. 13).	1st ANC	Yes	"Retesting of HIV positive [likely typo, should be HIV negative] pregnant women is recommended in the third trimester, or during labor or shortly after delivery, because of the high risk of acquiring HIV infection during pregnancy" (pg. 27).	NS	"Retesting of HIV positive pregnant women is recommended in the third trimester, or during labor or shortly after delivery, because of the high risk of acquiring HIV infection during pregnancy" (pg. 27).	NS	"Lactating mothers who are HIV-negative should be retested periodically throughout the period of breastfeeding, as there is a risk of acquiring HIV at this time" (pg.27).	NS
																			2	Integrated Guidelines (HIV Testing & PMTCT)	https://aidsfree.usaid.gov/resources/zambia-consolidated-guidelines-treatment-and-prevention-hiv-infection	2016	Zambia Consolidated Guidelines for Treatment and Prevention of HIV Infection	"HIV testing is primarily conducted by health care workers. Lay providers who are trained, certified by MOH, and supervised can independently conduct safe and effective HIV testing using rapid diagnostic tests (RDTs)" (pg. 10).	Test 1: HIV screening test; Test 2: Confirmatory & HIV-2 Differentiation test; Step 3: Tests 1 & 2 (pg. 9)	Male partner testing at same time points as pregnant woman (pg. 8). First ANC/first contact, every three months thereafter if negative.	NR	General population; NS for pregnant/pp women	At 1st ANC visit and repeat test every 3 months if negative (pg. 8).	NS for counselling women who decline testing, but does mention counselling HIV-positive women who decline ART (pg. 11).			Yes	During antenatal care (ANC): at first ANC visit and repeat test every 3 months if negative (pg. 8).	NS	In labor and delivery (L&D): test if last test >6 weeks ago (pg. 8).	NS	"For children <12 months old who are breastfeeding, the mother should be tested first. If she is HIV-positive, perform a nucleic acid testing (NAT) on the HIV-exposed infant (HEI), regardless of age" (pg. 7). During postnatal care (PNC): test at first contact if unknown status. Serologic test at 6 weeks if negative. If breastfeeding: repeat test every 3 months if negative until cessation of breas…	NS
No	African	Zimbabwe	Yes	1) 13.5% [11.7% - 14.9%] 2) 3) 16.1% [14.0% - 17.8%] 4) 10.7% [9.4% - 11.9%]	13.5	1) 5.44 [4.86 - 6.00] 2) 3) 4)	7% (2015) Source: UNICEF. "For Every Child, End AIDS: Seventh Stocktaking Report." 30 Nov 2016.	7	Intermediate	Yes	Universal	N/A	No	One retest	3rd Trimester	Yes	More than one retest	6wks, every 6m while BF, especailly 9m	1	HIV Testing	https://aidsfree.usaid.gov/sites/default/files/zw_arv_therapy_prevention.pdf	2016	Antiretroviral Therapy for the Prevention and Treatment of HIV in Zimbabwe	Lay providers NS, but guidelines state, "HIV test results should be provided by trained service providers with support for internal and external quality assurance and control from the Laboratory personnel as stipulated in the National Rapid HIV Testing QA/QC Protocols" (pg. 3).	"Serial testing is recommended with Determine or SD bioline followed by Chembio/First response. If results are discordant then the two tests are repeated in parallel. If still discordant a third test (INSTI) is performed. If negative report as negative. If positive, repeat testing in 14 days" (pg. 5). Integrated HIV/Syphilis test during pregnancy NS.	Males and couples discussed as priority pops (pg. 7). Emphasizes partner testing: "In ANC settings, partners should be offered voluntary HIV testing services with support for mutual disclosure" (pg. 23).	General population; distribution models incl VMMC sites, community-based distributors, ANC sites, clinics for key pops, and private sector pharmacies. "The Ministry is in the process of mobilizing funds to buy the kits for scale up of HIVST" (pg. 4).	PrEP discussed for general pop, in pregnancy and postpartum. Preg/pp: "Women at risk of new infections (sero-discordant couples) should be provided with PrEP during pregnancy and breastfeeding" (pg. 23).	At 1st trimester of pregnancy (does not specify at which ANC visit)	NS	All clients receive risk assessment and risk reduction counseling as part of post-test counseling (pg. 5). If pregnant woman is found to be HIV-positive, she receives a package of services which includes guidance on HIV prevention during pregnancy (dual protection, condoms, PrEP) (pg. 23). Counseling on false negatives and window periods NS.	NS (1st trimester)	Yes	"Retest previously HIV-negative women in the first trimester of pregnancy and at third trimester/ or at delivery" (pg. 8).	NS	"HTS should be offered during the early stage of labor. The health worker should assess the woman's stage of labor, comfort level, and need for analgesics. The content should be short, to the point, and explained based on the comfort level of the woman, between contractions. The health worker should ask the woman to signal for a pause when contractions are starting" (pg. 12)	NS	Re-testing for HIV-negative lactating women "6 weeks post-natal and every six months during the breastfeeding period. Visits to EPI at 6 weeks (DTP) and at 9 months (measles) should be time points where maternal HIV status is reassessed" (pg. 8).	NS
